# Supplementary material for: Development and Preliminary Psychometric Testing of an Adult Chronic Kidney Disease Self-Management (CKD-SM) Questionnaire
Source: Can J Kidney Health Dis. 2021 Dec 12;8:20543581211063981. doi: 10.1177/20543581211063981 (PMC8671825; doi:10.1177/20543581211063981)
Supplement: sj-xlsx-4-cjk-10.1177_20543581211063981 – Supplemental material for Development and Preliminary Psychometric Testing of an Adult Chronic Kidney Disease Self-Management (CKD-SM) Questionnaire [file sj-xlsx-4-cjk-10.1177_20543581211063981.xlsx]

## Sheet: Sheet1
Table S2. CKD self-managemnent (CKD-SM) expert panel review results
Round 1 Results
Questions:	I know what symptoms I might experience if my CKD progresses.	I know how to monitor my blood pressure.	I ask my healthcare provider questions about my CKD (even when they don't ask me if I have any questions).	I know what my CKD medications are for.	I know which over-the-counter medications might harm my kidneys.	I know I might need to adjust the dose of my prescription medications if I am unable to keep fluids down when I am ill.	I seek out information about CKD (for example, on the Internet, brochures, books or educational classes about kidney disease).	I know which laboratory tests are used to monitor my kidney function.	I know what my kidney-related laboratory tests mean.	I know how my diet affects my kidney function.	Maintaining a low salt diet is important for my kidney function.	I know what level of physical activity is best for me.	I have made changes to my lifestyle to manage CKD (for example diet or physical activity).	I talk with others about how I feel about CKD.	I feel confident I can manage my CKD symptoms.	I feel confident telling my healthcare providers about my concerns.	I feel confident choosing over-the-counter medications that are safe for my kidneys when I am sick (with a cold or headache, for example).	I feel confident choosing foods that are ok for my kidneys, even when eating away from home.	I feel confident asking my health care provider about resources that may be available to help me manage CKD.	I feel confident that I can maintain the lifestyle changes recommended by my healthcare provider.	I feel confident talking with my employer or teacher about modifications I might need because of CKD (for example, time off, or a modified schedule).	If I have a question about CKD, I am confident I can get the answer.	General comments:	Were any of the questions confusing? Do have any suggestions to improve wording/phrasing?	Do you have any recommendations for additional questions/content that is relevant to early stage CKD and is not covered in this questionnaire?
	1a	1b	1c	1d	1e	1f	1g	1h	1i	1j	1k	1l	1m	1n	2a	2b	2c	2d	2e	2f	2g	2h
respondent 1	Not Relevant	Highly Relevant	Highly Relevant	Highly Relevant	Highly Relevant	Highly Relevant	Highly Relevant	Highly Relevant	Highly Relevant	Highly Relevant	Highly Relevant	Highly Relevant	Highly Relevant	Highly Relevant	Not Relevant	Highly Relevant	Highly Relevant	Highly Relevant	Highly Relevant	Highly Relevant	Highly Relevant	Highly Relevant	I think all questions are important, but for the sake of this exercise I am trying to distribute responses. The biggest consideration for me is the fact that this is EARLY stage CKD. So some of the issues (sick day meds, strict dietary control, time off work for CKD, etc.) are less relevant for patients with higher GFR (e.g. 45-60) than more advanced disease (e.g. GFR <30). For lifestyle question…	Phrasing looks good to me. For introduction/instructions: replace "how you feel today" with "how I feel presently". For a question like "2a" as an example - would it be helpful to have a "NA" category? I think the questions are very straight forward.	I have an idea of how high my risk for progression of kidney disease is I understand what things I can do or cannot do to prevent progression What does CKD mean? What do the kidneys do? This deals more with health literacy, but these are some very common, basic questions that patients have. I think these cover all aspects Question on travel - e.g., I feel confident that I have knowledge regarding…
respondent 2	Relevant	Highly Relevant	Relevant	Not Relevant	Highly Relevant	Relevant	Relevant	Highly Relevant	Highly Relevant	Somewhat Relevant	Relevant	Relevant	Highly Relevant	Relevant	Relevant	Relevant	Relevant	Not Relevant	Relevant	Relevant	Relevant	Relevant
respondent 3	Somewhat Relevant	Relevant	Relevant	Highly Relevant	Highly Relevant	Somewhat Relevant	Somewhat Relevant	Relevant	Relevant	Somewhat Relevant	Relevant	Somewhat Relevant	Relevant	Relevant	Highly Relevant	Highly Relevant	Relevant	Relevant	Relevant	Somewhat Relevant	Somewhat Relevant	Relevant
respondent 4	Highly Relevant	Highly Relevant	Relevant	Highly Relevant	Highly Relevant	Highly Relevant	Relevant	Highly Relevant	Highly Relevant	Relevant	Relevant	Relevant	Relevant	Relevant	Highly Relevant	Highly Relevant	Highly Relevant	Highly Relevant	Relevant	Relevant	Highly Relevant	Highly Relevant
respondent 5	Highly Relevant	Relevant	Highly Relevant	Relevant	Highly Relevant	Highly Relevant	Highly Relevant	Highly Relevant	Highly Relevant	Highly Relevant	Relevant	Relevant	Highly Relevant	Highly Relevant	Relevant	Highly Relevant	Highly Relevant	Highly Relevant	Highly Relevant	Highly Relevant	Highly Relevant	Highly Relevant
respondent 6	Highly Relevant	Relevant	Relevant	Relevant	Relevant	Somewhat Relevant	Highly Relevant	Relevant	Relevant	Highly Relevant	Highly Relevant	Highly Relevant	Highly Relevant	Highly Relevant	Highly Relevant	Relevant	Relevant	Highly Relevant	Relevant	Highly Relevant	Relevant	Relevant
respondent 7	Somewhat Relevant	Highly Relevant	Relevant	Relevant	Highly Relevant	Highly Relevant	Relevant	Highly Relevant	Relevant	Relevant	Relevant	Somewhat Relevant	Relevant	Somewhat Relevant	Not Relevant	Highly Relevant	Highly Relevant	Relevant	Relevant	Highly Relevant	Not Relevant	Relevant
respondent 8	Relevant	Somewhat Relevant	Not Relevant	Somewhat Relevant	Highly Relevant	Not Relevant	Relevant	Somewhat Relevant	Somewhat Relevant	Somewhat Relevant	Somewhat Relevant	Not Relevant	Somewhat Relevant	Not Relevant	Highly Relevant	Highly Relevant	Relevant	Relevant	Relevant	Somewhat Relevant	Not Relevant	Relevant
Total 'acceptable', out of 8	5	7	7	6	8	5	7	7	7	5	7	5	7	6	7	8	8	7	8	6	5	8
% 'acceptance' (ie marked relevant or highly relevant)	63	88	88	75	100	63	88	88	88	63	88	63	88	75	88	100	100	88	100	75	63	100
CVR	0.25	0.75	0.75	0.5	1	0.25	0.75	0.75	0.75	0.25	0.75	0.25	0.75	0.5	0.75	1	1	0.75	1	0.5	0.25	1
Decision	remove	keep	keep	keep/retest (remove "CKD")	keep	remove	keep	keep	keep	remove	keep	remove	keep	Keep/Retest (to ensure content validity)	keep (add "if they arise")	keep	keep (change to "non-prescription")	keep	keep	Keep/Retest (to ensure content validity)	remove	keep
Comments for items marked 'somewhat relevant' or 'not relevant':	There are no symptoms specific to early stage CKD. Discussing symptoms that a person may never develop at an early stage is not important. Symptoms related to coexisting medical conditions associated with CKD and of atherosclerosis would be relevant though. I think this is somewhat relevant because there really should be no "symptoms" in early CKD. So pt's may or may not be able to understand thi…	No comments provided	No comments provided	They might not know which medications are CKD medications - particularly since many of the medications patients are on that may prevent deterioration are anti-hypertensives, diabetes management (SGLT2 inhib) - they may only know that they are prescribed for these diseases and not also affect CKD. I think that it would be important to know 1) That they know the reasons for taking any of their medi…	No comments provided	The statement implies that the patient should be adjusting their medication (self medicating). I might be missing the purpose of the statement. Is being able to keep fluids down an early symptom of CKD. I do not really understand what the statement saying. "I know I might need to ask my doctor to adjust the dose of my prescription medications if I am unable to keep fluids down when I am ill."	No comments provided	No comments provided	No comments provided	This is a hard one - what does a diet that affects kidney function look like? This is different depending on the etiology of kidney disease. Maybe "how diet may cause worse kidney disease symptoms like fluid overload and high blood pressure" - to be specific.	No comments provided	No comments provided	No comments provided	No comments provided	With early CKD they may not have symptoms - so maybe "I feel confident that I can manage my CKD symptoms if they arise" There really should be no "symptoms" in early CKD. So pt's may or may not be able to understand this. In my experience, in the early days, I am not sure patients really understand that CKD can progress... until it does! That said pt's usually understand blood pressure (high or l…	No comments provided	No comments provided	What foods are damaging for people with early CKD? I would not really think to restrict potassium or phosphates with early CKD...	No comments provided	No comments provided	As for talking with employer etc, most people would only inform their spouse/partner and most don't even tell other family members or friends because at this point, they are still living fairly healthy and 'normal' with the exception of a patient having multiple comorbidities such as diabetes which tends to affect their overall health more than the early stage of CKD.
CVR - Content Validity Ratio
Round 2 Results
Questions:	I know what the kidneys do	I know what CKD is	I know what my medications are for.	My diet choices may worsen my kidney disease, such as by increasing blood pressure or fluid build-up.	I talk with others about how I feel about my health.	I know what my target blood pressure level is.	I understand what things I can or cannot do to prevent progression (worsening) of CKD.	I feel confident choosing foods that are ok for my kidneys, even when eating away from home.	I feel confident that I can maintain the lifestyle changes recommended by my healthcare provider.	I feel confident that I have knowledge regarding what I need to know to travel for work or vacation.	If you have been diagnosed with Diabetes: I feel confident I can manage my blood sugar levels.	Comments
	1a	1b	1c	1d	1e	1f	1g	2a	2b	2c	2d	For Q1 (keep) "I seek out information about CKD" -- again, I wonder if this should be separated into knowledge and behaviours -- (1) I know how to find information about my CKD, and (2) I seek out information about my CKD I would suggest making the language consistent within each section. So for question 1, rephrase each statement to read "I know that..." or "I understand that..." I do think this…
respondent 1	Highly Relevant	Highly Relevant	Highly Relevant	Relevant	Relevant	Highly Relevant	Highly Relevant	Highly Relevant	Highly Relevant	Highly Relevant	Highly Relevant
respondent 2	Relevant	Relevant	Relevant	Relevant	Relevant	Relevant	Relevant	Relevant	Relevant	Relevant	Relevant
respondent 3	Highly Relevant	Highly Relevant	Highly Relevant	Relevant	Relevant	Highly Relevant	Highly Relevant	Highly Relevant	Highly Relevant	Highly Relevant	Highly Relevant
respondent 4	Highly Relevant	Relevant	Highly Relevant	Somewhat Relevant	Somewhat Relevant	Relevant	Highly Relevant	Highly Relevant	Relevant	Relevant	Relevant
respondent 5	Somewhat Relevant	Highly Relevant	Relevant	Relevant	Not Relevant	Relevant	Somewhat Relevant	Relevant	Somewhat Relevant	Somewhat Relevant	Relevant
respondent 6	Highly Relevant	Highly Relevant	Highly Relevant	Highly Relevant	Highly Relevant	Highly Relevant	Highly Relevant	Highly Relevant	Highly Relevant	Highly Relevant	Highly Relevant
respondent 7	Somewhat Relevant	Relevant	Somewhat Relevant	Highly Relevant	Relevant	Relevant	Highly Relevant	Highly Relevant	Relevant	Somewhat Relevant	Highly Relevant
respondent 8	Highly Relevant	Highly Relevant	Highly Relevant	Highly Relevant	Highly Relevant	Highly Relevant	Highly Relevant	Highly Relevant	Highly Relevant	Highly Relevant	Highly Relevant
Total 'acceptable', out of 8	6	8	7	7	6	8	7	8	7	6	8
% 'acceptance' (ie marked relevant or highly relevant)	75	100	88	88	75	100	88	100	88	75	100
CVR	0.5	1	0.75	0.75	0.5	1	0.75	1	0.75	0.5	1
Decision	keep (to ensure content validity)	keep	keep	keep	keep (to ensure content validity)	keep	keep (change to "I know")	keep	keep	remove (later added back to maintian content validity)	keep
Comments for items marked 'somewhat relevant' or 'not relevant':	I feel patients need to know at a high level what the kidneys do. Basically, bullet points. Filter the blood, create urine, etc.	No comments provided	Do you mean what chronic disease the medication is treating or do you mean how the meds affect the body? The possible side effects are more important I think. "I know the possible side effects of my medications or I know which chronic disease my medication is treating". Usually CKD patients have several chronic conditions.	maybe add "I know" to the beginning to fit with the other items "I understand how diet may affect my kidney disease..."	I would suggest moving this to the 2nd question about behaviours: "I feel comfortable talking to others about my kidney disease"	No comments provided	Consider adding "I know.."	No comments provided	No comments provided	With early stages of CKD, patients often live a pretty normal lifestyle so other than taking their meds with them, and some things about their diet (such as avoiding high salt-if they have high BP) there is not much more they need to know about vacation and travel. Most people don't travel so question may not apply to most. I think that 2 (B) takes precedence over 2 (C). If a patient feels confid…	I would change diagnosed and manage to something more patient friendly.
CVR - Content Validity Ratio
